# Supplementary material for: Incorporation of SKI-G-801, a Novel AXL Inhibitor, With Anti-PD-1 Plus Chemotherapy Improves Anti-Tumor Activity and Survival by Enhancing T Cell Immunity
Source: Front Oncol. 2022 Mar 9;12:821391. doi: 10.3389/fonc.2022.821391 (PMC8959645; doi:10.3389/fonc.2022.821391)
Supplement: Supplementary file 1 [file DataSheet_1.zip]

Archive with 20 entries (19 files):
- Raw data /
- __MACOSX/._Raw data 
- Raw data /Fig5I_Supple2A_TC1_IHC.XLSX
- __MACOSX/Raw data /._Fig5I_Supple2A_TC1_IHC.XLSX
- Raw data /Fig3B,Supple1A,1B_C3PQ_flow cytometry.XLSX
- __MACOSX/Raw data /._Fig3B,Supple1A,1B_C3PQ_flow cytometry.XLSX
- Raw data /Fig2C_C3PQ_TGI.XLSX
- __MACOSX/Raw data /._Fig2C_C3PQ_TGI.XLSX
- Raw data /Fig4A_TC1.XLSX
- __MACOSX/Raw data /._Fig4A_TC1.XLSX
- Raw data /Fig3A,Supple1A,1B_TC1_flowcytometry.XLSX
- __MACOSX/Raw data /._Fig3A,Supple1A,1B_TC1_flowcytometry.XLSX
- Raw data /Fig4B_C3PQ_flow cytometry.XLSX
- __MACOSX/Raw data /._Fig4B_C3PQ_flow cytometry.XLSX
- Raw data /Fig5J_Supple2B_C3PQ_IHC.XLSX
- __MACOSX/Raw data /._Fig5J_Supple2B_C3PQ_IHC.XLSX
- Raw data /Fig1C_TC1_TGI.XLSX
- __MACOSX/Raw data /._Fig1C_TC1_TGI.XLSX
- Raw data /Fig2B_C3PQ_Tumor volume.XLSX
- __MACOSX/Raw data /._Fig2B_C3PQ_Tumor volume.XLSX
