# Supplementary material for: Incorporation of SKI-G-801, a Novel AXL Inhibitor, With Anti-PD-1 Plus Chemotherapy Improves Anti-Tumor Activity and Survival by Enhancing T Cell Immunity
Source: Front Oncol. 2022 Mar 9;12:821391. doi: 10.3389/fonc.2022.821391 (PMC8959645; doi:10.3389/fonc.2022.821391)
Supplement: Supplementary file 1 [file DataSheet_1.zip › Raw data /Fig5I_Supple2A_TC1_IHC.XLSX]

## Sheet: Sheet1
		Foxp3+		CD8+		CD3+
Group	Mouse	Count	cell/mm2	Count	cell/mm2	Count	cell/mm2
[aPD-1+PemCDDP]	A1-1	313	49.9024	867	148.435	2670	404.406
	A1-2	335	54.8818	930	157.019	2615	423.225
	A1-3	145	25.2833	591	97.4856	1503	241.381
	A1-4	206	31.7756	604	92.2803	2275	279.986
	A1-5	205	30.9749	599	90.6035
[aPD-1+PemCDDP+SKI-G-801]	D1-1	229	34.8858	1142	173.009	2667	403.498
	D1-2	226	36.0704	1121	188.79	2087	324.129
	D1-3	148	22.3897	711	109.419	2175	328.98
	D1-4	328	49.5634	1445	224.66	3667	554.353
	D1-5	163	24.7151	651	99.316	1799	273.926
Treatment_Naïve	V1-1	246	37.1728	996	151.289	1484	224.228
	V1-2	192	29.0108	281	42.5013	1040	157.141
	V1-3	352	55.2221	575	92.3175	1961	299.392
	V1-4	184	27.9557	465	70.8928	1023	158.106
	V1-5	97	34.2496	176	80.4905	467	201.76
[aPD-1+PemCDDP]	A2-1	146	23.848	1087	176.028	1379	238.018
	A2-2	171	27.8862	374	57.4857	855	141.073
	A2-3	74	11.2085	307	46.7636	759	129.656
	A2-4	122	20.4238	447	70.5542	1433	236.004
	A2-5	450	79.0984	2396	482.157	2649	622.017
[aPD-1+PemCDDP+SKI-G-801]	D2-1	241	36.4253	1273	195.355	2063	259.545
	D2-2	201	31.4611	731	113.691	1320	210.092
	D2-3	146	22.0602	495	75.0632	1459	236.685
	D2-4	39	5.92625	676	102.344	1111	168.977
	D2-5	221	33.3929	263	40.0536	1019	159.925
Treatment_Naïve	V2-1	490	80.2935	840	136.242	2487	487.934
	V2-2	175	26.7716	396	61.727	1065	163.214
	V2-3	281	44.33	526	90.7271	1464	243.225
	V2-4	139	21.6344	202	30.9704	1127	180.033
	V2-5	321	48.7449	1199	182.008	2634	406.929
[aPD-1+PemCDDP]->[aPD-1+Pem]	A3-1	2107	336.139	783	127.669	3612	606.205
	A3-2	1158	180.145	136	21.6445	1519	239.466
	A3-3	1699	265.465	888	137.183	1216	189.483
	A3-4	250	69.0367	1370	429.85	920	249.833
[aPD-1+PemCDDP]->[aPD-1+Pem+SKI-G-801]	B3-1	764	130.902	355	60.2761	446	74.0281
	B3-2	873	140.058	216	34.2465	338	52.2499
	B3-3	546	86.7736	5595	894.048	3460	575.292
	B3-4	1280	201.643	1632	265.223	800	121.959
	B3-5	1101	167.52	796	124.163	688	109.571
[aPD-1+PemCDDP]->[SKI-G-801]	C3-1	886	149.386	1505	278.013	2216	364.77
	C3-2	1616	293.053	482	87.7446	996	181.284
	C3-3	630	95.2634	308	49.5601	2715	419.219
	C3-4	987	248.626	781	178.988	1610	380.788
	C3-5	386	59.858	648	101.678	785	124.092
[aPD-1+PemCDDP+SKI-G-801]->[aPD-1+Pem+SKI-G-801]	D3-1	45	7.37768	529	91.4184	411	68.566
	D3-2	66	10.5517	144	23.364	1124	190.597
	D3-3	133	57.4466	415	178.403	625	275.069
	D3-4	317	74.5571	1936	466.94	916	192.525
	D3-5	647	102.394	192	31.2474	316	50.2772
Treatment_Naïve	V3-1	12	1.81465	85	12.847	172	26.881
	V3-2	153	23.1178	184	27.8019	778	117.612
	V3-3	171	25.8901	199	24.0552	416	65.5382
	V3-4	235	35.5078	1212	183.13	838	135.014
	V3-5	203	30.7564	497	76.2784
	ArmA	[aPD-1+PemCDDP]->[aPD-1+Pem]						Paclitaxel	Pac
	ArmB	[aPD-1+PemCDDP]->[aPD-1+Pem+SKI-G-801]						Carboplatin	Carb
	ArmC	[aPD-1+PemCDDP]->[SKI-G-801]						Pemetrexed	Pem
	ArmD	[aPD-1+PemCDDP+SKI-G-801]->[aPD-1+Pem+SKI-G-801]						Cisplatin	CDDP
	Treatment_Naïve
		C2D1	C3D1	mC2D1
