# Supplementary material for: Incorporation of SKI-G-801, a Novel AXL Inhibitor, With Anti-PD-1 Plus Chemotherapy Improves Anti-Tumor Activity and Survival by Enhancing T Cell Immunity
Source: Front Oncol. 2022 Mar 9;12:821391. doi: 10.3389/fonc.2022.821391 (PMC8959645; doi:10.3389/fonc.2022.821391)
Supplement: Supplementary file 1 [file DataSheet_1.zip › Raw data /Fig3B,Supple1A,1B_C3PQ_flow cytometry.XLSX]

## Sheet: Sheet1
	Sample:	Perc_CD45+	Perc_CD45+CD3+	Perc_CD45+CD3+CD4+	Perc_CD45+CD3+CD8+	Perc_CD4+Treg	Perc_CD4+Tnaive	Perc_CD4+Tcm	Perc_CD4+Tem	Perc_CD4+Teff	Perc_CD8+Tnaive	Perc_CD8+Tcm	Perc_CD8+Tem	Perc_CD8+Teff	Perc_CD3+Tnaïve	Perc_CD3+Tcm	Perc_CD3+Tem	Perc_CD3+Teff	MFI_CD4+IFN-g	MFI_CD4+Ki-67	MFI_CD4+PD-1	MFI_CD8+IFN-g	MFI_CD8+Ki-67	MFI_CD8+PD-1	MFI_Treg_Ki-67	MFI_Treg_PD-1
[aPD-1+PacCarb]	1	24.2	17.1	0.34	0.28	0.44	55.8	7.26	4.42	32.5	20.7	1.18	1.18	76.9	10.8	1.28	2.58	85.3	997	101.033	257	489	95.8	443.333	187	397
mC1D0	2	13.5	8.39	0.42	0.14	0.56	47.9	12.5	5.1	34.6	25.9	3.45	1.33	70.7	8.41	2.01	1.95	85.3	863	74.1	266	661	92.7	219	314	154
	3	7.17	4.61	1.84	0.85	0	52.8333	6.69	2.97	19.7	36.7	0.92	0.92	61.5	7.76	1.58	1.28	83.8333	978	124	332	472	81.2333	629	182.133	249.667
	4	25.8	15.5	1.49	0.6	0.76	54.8	15.8	4.16333	21.8	27.7667	2.83	1.89	69.7	8.99	1.45	1.99	80.9	946	105	473	540.667	55.2	482	45.4	198
[aPD-1+PacCarb+SKI-G-801]	5	30.2	23.4	0.63	0.13	7	42.2	10.8	8.25	38.8	16.1	9.68	6.45	49.6667	10.4	5.34	9.72	74.6	969	33.8	250	512	47.9	249	186	586
mC1D0	6	27.325	20.7	0.39	0.35	2.84	46.3	21.5	6.5	25.7	22.165	9.19	3.85	49.6667	11.5	3.89	6.21	78.4	1195	88.1	303	701	106	449.75	162	501
	7	31.3	25.6	0.3	0.048	6.31	37.5	23.1	5.4875	21.9	5.56	9.19	5.1925	44.4	11.5	7.06	11.2	70.2	1165	93.9	248.333	1135	134	300	598	671
	8	21	14.5	0.16	0.31	0	49.7	13.7	2.86	33.7	28.7	7.69	6.88	56.7	11.275	6.43	10.3325	87.1	910	96.6	248.333	1071	149	1097	366.75	572.25
	9	26.8	19.3	0.37	0.2095	0.46	43.925	18.3	4.34	22.7	38.3	10.2	3.59	47.9	11.7	9.43	14.2	77.575	1181	53.4	192	477	72.6	153	521	531
[aPD-1+PacCarb]->[aPD-1]	21	15.3	9.095	0.22	0.083	0	22.95	23.5	23.625	15.25	20	9.64333	7.265	45.8	6.82	0.19	0.3	92.7	1140.33	73.925	54.5	830.25	30.6	590	280.167	913
mC2D1	22	15.9	9.6	0.27	0.63	0	13.7	40.3	28.8	17.2	37.4	8.51	8.27	45.9	7.82333	0.45	1.47	92.9	1121	56.3	240	712	93.9	4748	280.167	913
	23	18.6	11	0.23	0.2	0.69	16.9	32.225	21.6	14.2	40	11.2	9.6	39.2	7.27	0.79	2.02	89.9	1186	87.3	268	990	65.1	3723	58.5	1952
	24	12.6	6.39	0.25	0.39	3.7	21.1	35.7	26.8	16.4	16	9.64333	8	55.2	9.38	4.64	10.3	75.6	1114	56.7	125	583	60.75	2075	345	412
	25	14.1	9.39	0.2425	0.57	4.21	40.1	29.4	17.3	13.2	44.7	9.22	3.19	42.9	7.82333	4.41	8.75	75.4	1140.33	95.4	171.875	1036	53.4	340	437	375
[aPD-1+PacCarb]->[aPD-1+SKI-G-801]	26	10.5	5.6	0.296667	1.5	1.6	21.6667	46.2	25	13.1	34	8.94	6.84	50.2	8.95	3.01	5.37333	80.4	1156	73.7	282	575	98.1	1911	412	549
mC2D1	27	18.8	10.5	0.13	0.15	0	23.8	46.5	15.1	14.6	12.9	10	5.41	48.9667	7.62	2.17	5.64	84.6	1007	108	196	1268	145	628	443	490
	28	18.7	11.8	0.25	0.22	2.03	19.5	41.6	26.4	12.6	14.7	10.6467	4.65	51.2	9.19	2.71	4.04	84.1	1434	69.6	254.333	1408	112	1561	474	431
	29	15.1	5.35	0.51	1.17	0	21.7	50.5	15.7	12.1	36.8	13	4.74	45.5	8.58667	2.63	6.44	83.0333	1316	83.7667	285	1000	118.367	1366.67	443	490
[aPD-1+PacCarb]->[SKI-G-801]	30	16.3	8.22	0.14	0.14	2	21.7	34.2	20.8	23.3	28	16	14	42	8.11	2.16	6.35	83.4	1179	37.8	67.5	2630	72.2	1221	813	795
mC2D1	31	11	4.13	0.61		1.97	24.6	34	16.8	24.6	41.6	13.1	5.39	39.9	5.35	1.7	3.94	89	1641	79.7	411	1120	70.7	3096	80.1	431
	32	22.3	11.8	0.37	0.8	0	39.3	31.8	10.7	18.2	40.3	17.6	6.76	35.3	8.43	2.24	5.2	84.1	1728	28.1	212	1130	65.9	2952	446.55	613
[aPD-1+PacCarb+SKI-G-801]->[aPD-1+SKI-G-801]	33	11.2	6.74	0.26	0.075	1.89	17.8	30.8	28.6	22.8	30	10	7.8775	60	5.87	1.11	3.86	89.2	1584	68.5	288	1901	70.75	752	574	264
mC2D1	34	19.8	11.4	0.2	0.38	0	18.8	31	23	27.2	30	7.62	7.62	54.8	4.77	1.67	6.39	87.2	1237	14.2	128	1396.25	42.5	2356	418.333	568.333
	35	14.5	9.44	0.1975	0.075	0.7475	18.8	29.8	30.9	20.4	29.175	9.06667	8.82	57.05	7.42	3.6	8.8	80.2	1451	84.3	300	1666	97.4	605	514	409
	36	23.9	12	0.17	0.47	0	17.4	32.325	29.725	24.1	26.3	9.58	8.98	55.1	8.74	4.24	10.3	76.7	1401	8.16	76.5	977	60.7	954	418.333	568.333
	37	11.5	6.61	0.16	0.2	1.1	14.2	37.7	36.4	23.625	30.4	9.06667	6.09	58.3	4.63	0.96	4.15	90.3	1332	70.7	189	1041	82.4	2318	167	1032
Treatment_Naïve	10	27.3	16.5333	0.24	0.075	0.9425	50.6	10.58	4.5925	24.4	37	5.56	4.3575	48.1	6.5825	3.14	6.07	81.4	1244	61.4	343	932	127	1681	196	477
	11	23.6	14.3	1.19	0.43875	0.54	60.6	8.15	3.26	28	49.2	3.03	2.56	45.2	7.82	1.37	2.28	88.5	1188	125	379	699	126	1091	26	493
	12	28.1	18.1	0.7	0.66	0.27	56.2	10.6	4.5	28.7	29.3	3.69	6.82	60.2	7.32	1.86	4.84	86	1165	60.7	317	547	114	842	50.1	1526
	13	25.85	16.5333	1.16	0.9	2.1	49.3	9.67	4.64	36.4	45	7.75	3.88	43.4	5.41	0.97	2.87	90.8	1185	110	388	953	95.8	750	181	884
	14	24.4	17.2	0.39	0.12	0.86	54.175	13.9	5.97	40	30.6	6.94	4.17	58.3	5.78	3.86	11.5	78.8	1143	89.275	356.75	678	115.7	1091	113.275	845
ArmA	[aPD-1+PacCarb]->[aPD-1]					Paclitaxel	Pac
ArmB	[aPD-1+PacCarb]->[aPD-1+SKI-G-801]					Carboplatin	Carb
ArmC	[aPD-1+PacCarb]->[SKI-G-801]					Pemetrexed	Pem
ArmD	[aPD-1+PacCarb+SKI-G-801]->[aPD-1+SKI-G-801]					Cisplatin	CDDP
Treatment_Naïve
	mC1D0	mC2D1
