# Supplementary material for: Incorporation of SKI-G-801, a Novel AXL Inhibitor, With Anti-PD-1 Plus Chemotherapy Improves Anti-Tumor Activity and Survival by Enhancing T Cell Immunity
Source: Front Oncol. 2022 Mar 9;12:821391. doi: 10.3389/fonc.2022.821391 (PMC8959645; doi:10.3389/fonc.2022.821391)
Supplement: Supplementary file 1 [file DataSheet_1.zip › Raw data /Fig2C_C3PQ_TGI.XLSX]

## Sheet: Sheet1
C3PQ Model Endpoint Tumor Growth Inhibition
Group	TGI
D	-11.7431
D	-37.0852
D	-43.3454
D	-47.342
D	-48.771
D	-50.7781
D	-52.7868
D	-59.8639
D	-62.1258
C	-22.1495
C	-30.6773
C	-30.7789
C	-33.5645
C	-37.6646
C	-41.9567
C	-45.8022
C	-49.7941
C	-63.3685
B	-27.3043
B	-28.1738
B	-35.4029
B	-35.5351
B	-40.0296
B	-44.4886
B	-49.8772
A	24.4091
A	-14.2411
A	-20.2283
A	-28.294
A	-41.9303
A	-44.8776
A	-46.3365
ArmA	[aPD-1+PacCarb]->[aPD-1]					Paclitaxel	Pac
ArmB	[aPD-1+PacCarb]->[aPD-1+SKI-G-801]					Carboplatin	Carb
ArmC	[aPD-1+PacCarb]->[SKI-G-801]					Pemetrexed	Pem
ArmD	[aPD-1+PacCarb+SKI-G-801]->[aPD-1+SKI-G-801]					Cisplatin	CDDP
Treatment_Naïve
	mC1D0	mC2D1
