# Supplementary material for: Incorporation of SKI-G-801, a Novel AXL Inhibitor, With Anti-PD-1 Plus Chemotherapy Improves Anti-Tumor Activity and Survival by Enhancing T Cell Immunity
Source: Front Oncol. 2022 Mar 9;12:821391. doi: 10.3389/fonc.2022.821391 (PMC8959645; doi:10.3389/fonc.2022.821391)
Supplement: Supplementary file 1 [file DataSheet_1.zip › Raw data /Fig4A_TC1.XLSX]

## Sheet: Sheet1
	Sample:	Perc_CD45+	Perc_CD45+F4/80+	Perc_CD45+F4/80-	Perc_CD45+M-MDSC	Perc_CD45+PMNMDSC	Perc_CD45+DC	Perc_F4/80+M2	Perc_F4/80+M1	Perc_F4/80+Macrophage	MFI_DC_CD80	MFI_DC_CD86	MFI_DC_MHC1	MFI_M1_CD80	MFI_M1_CD86	MFI_M1_MHC1	MFI_M2_CD80	MFI_M2_CD86	MFI_M2_MHC1	MFI_M_CD80	MFI_M_CD86	MFI_M_MHC1
[aPD-1+PemCDDP]_C2D1	001	12.6	60.9	40.1	5.36	3.15	12.9	4.15	2.07	6.22	580	1986	509	1183	2701	897	720	2511	919	983	826	919
C2D1	002	13.4	62.1	38.8	5.45	2.12	8.48	1.46	0.98	2.44	983	1296	212	1753	1086	78.6	1561	1086	89.4	1674	1077	89.4
	003	21.4	74.7	26.9	2.32	0.93	6.5	2.17	3.11	5.28	1044	1235	190	1395	3313	341	1047	2035	210	1239	1328	336
	004	20.8	63.5	37.7	4.04	8.97	7.85	0.71	3.89	4.59	852	1269	127	1090	3553	1624	634	1054	93	688	986	137
	005	15.7	84.4	16.5	1.64	1.09	6.73	1.29	0.43	1.72	770	886	161	1180	6840	235	1001	4717	106	1180	1285	235
[aPD-1+PemCDDP+SKI-G-801]_C2D1	006	17.7	74.8	26.4	6.8	4.12	7.58	0.89	1.34	2.24	663	1403	318	891	3127	1361	449	1482	390	673	862	692
C2D1	007	17.1	80	21.1	2.25	2.25	5.07	1.76	1.06	2.82	714	1524	268	939	1716	363	2163	1716	1235	1496	1880	363
	008	13	64.4	37.3	13.3	2	7.56	2.41	2.76	5.17	878	1254	256	634	2257	261	571	1501	417	634	913	387
	009	11.4	72.9	27.6	3.74	1.4	10.7	1.28	2.56	3.85	787	1425	184	1038	1791	146	1004	1429	163	1038	649	163
	010	18.2	75.3	25.9	1.85	0.62	6.17	0.82	0.82	1.64	1420	1926	122	1332	1938	246	986	1938	2124	986	3652	246
[aPD-1+PemCDDP]_C3D1	016	12.7	52.5	49.5	6.5	4	7	1.9	5.71	7.62	1528	1674	283	1180	2348	390	1442	2243	291	1442	1447	330
C3D1	017	11	71.4	29.4	18.2	1.3	10.8	15.2	6.06	21.2	1328	7656	159	1420	13166	485	862	9858	139	1416	1169	348
	018	22.6	65.3	36.3	11.7	12.5	12.4	4.46	12.6	17.1	492	2377	332	676	4014	346	624	2693	273	634	2428	299
	019	12.4	76.8	25.3	4.04	3.03	7.07	5.26	2.63	7.89	1460	5594	49.7	1447	8363	177	4344	3941	70.1	2278	1753	177
	020	14.4	70.9	30	3.3	1.2	7.51	1.27	2.12	3.39	1774	1510	159	1891	21305	210	1051	3500	2223	1051	3500	210
[aPD-1+PemCDDP+SKI-G-801]_C3D1	021	12.7	55.8	44.2	9.62	0	7.69	6.9	0	6.9	1044	1590	131	1289	28892	150	933.5	28892	192.6	1289	937	150
C3D1	022	15.3	46.2	55.5	9.8	15.8	7.29	3.26	3.26	6.52	878	1644	214	740	3263	442	1281	2776	289	1277	1705	350
	023	16.1	68.8	32.2	11.1	1.69	7.76	1.47	1.96	3.43	913	1605	318	2104	4398	836	402	1083	277	1060	561	525
	024	16	69.7	31.5	10	2.65	9.12	0.84	0.84	1.69	942	1852	301	605	1950	264	346	1950	89.4	605	345	264
	025	9.75	52.9	47.1	15.4	0.96	7.69	5.45	7.27	12.7	1227	1496	260	1590	4138	234	1705	2636	115	1705	1137	173
[aPD-1+PemCDDP]->[aPD-1+Pem]	031	20.2	33.3	66.7	12.5	12.5	37.5	0	37.5	37.5	2130	1769	315	1183	8323.75	220.75	1609	2306	477	1609	2306	477
mC2D1	032	6.42	71.8	28.2	2.82	1.41	12.7	1.96	0	1.96	174	506	122	1044	1029	112	1577.75	1029	546.25	1044	3007.25	112
	033	41.2	61.6	40.7	10.1	14.5	10.8	5.14	16.2	21.3	322	1926	179	544	2776	244	528	3061	308	531	3146	296
	034	32.2	61.7	40.5	3.52	1.76	22.3	3.09	3.56	6.65	956	1998	283	968	4452	417	2421	3213	727	1915	3213	593
	035	16.1	76.7	23.5	5.1	1.21	6.8	2.22	0.95	3.16	1029	3564	249	2176	25038	110	1753	3652	673	1753	3364	282
[aPD-1+PemCDDP]->[aPD-1+Pem+SKI-G-801]	036	32.5	56.4	46.4	10.9	19	10.3	6.56	9.02	15.6	322	1886	189	653	3223	361	553	2888	360	575	2573	361
mC2D1	037	30.8	64.1	37.5	1.55	1.55	16.5	0.81	0	0.81	315	1447	191	655	3608	604	683.75	3608	535	655	2598.5	604
	038	71.7	41.5	61.9	19.5	26.8	13.2	23.3	20.2	43.6	546	2250	761	787	3731	1047	768	3500	971	775	2996	1032
	039	14.4	55.1	46.7	3.65	4.01	15.3	4.64	11.3	15.9	784	2435	351	1151	3564	998	913	2196	518	913	2156	573
	040	49.1	62.8	38.7	10.4	19.3	10.7	4.61	17.9	22.5	293	1732	143	497	3608	219	501	2734	291	498	2669	278
[aPD-1+PemCDDP]->[SKI-G-801]	041	37.4	42.9	57.9	5.13	26.7	13.6	1.71	24.8	26.5	381	2391	234	429	1747	109	495	2124	287	495	2124	285
mC2D1	042	16.8	63.9	38.8	5.37	8.45	13.1	0.9	4.8	5.71	352	2236	345	544	2969	284	531	2969	375	544	2406	375
	043	53.2	49	53.5	13.6	22.1	11.8	24.7	8.81	33.5	514	1956	406	761	4318	787	791	4214	816	768	3788	787
	044	74.7	47	55.8	21.5	32.6	7.91	16.5	21.1	37.6	350	2085	170	523	3098	261	630	3233	277	573	3323	272
	045	71.2	52.2	49.1	10.6	31.8	2.56	14.9	14.2	29.1	504	2588	241	701	3223	310	811	3457	390	720	3917	353
[aPD-1+PemCDDP+SKI-G-801]->[aPD-1+Pem+SKI-G-801]	046	23.1	63.7	39.4	3.12	2.92	14	1.83	16.8	18.7	1501	2189	257	2348	88632	223	2271	2488	424	2285	2465	419
mC2D1	047	46.3	58.5	44.2	10.5	27.7	4.25	3.98	51.8	55.7	733	2828	361	1510	5646	428	1162	3478	515	1176	3426	506
	048	64	39.4	62.8	17.2	42	7.07	14.4	20	34.4	521	2604	215	640	2802	278	828	3630	300	716	4266	289
	049	40	36.5	65.2	29.3	29.3	19.6	4.79	28.2	33	944	2292	657	1029	2677	740	1183	2933	720	1169	3098	720
	050	45.5	29.6	71.5	14.8	44.8	6.86	17.1	17.1	34.1	494	2669	341	615	3834	270	611	3184	372	615	2612	286
Treatment_Naïve	011	28.8	68.3	33.2	4.27	0.75	6.03	2.21	2.94	5.15	659	1420	163	1353	4318	3070	517	1073	233	870	873	436
	012	25.8	81.5	20.8	0.28	0	8.26	1.05	0.35	1.4	947	1469	199	1117	10163	865	416	618	231	512	267	256
	013	21.1	69.3	32.7	3.1	0.56	10.7	1.22	0.81	2.03	694	1357	234	3468	41011	947	919	13247	320	3468	2169	947
	014	30.6	62.5	38.3	6.6	6.21	8.54	1.86	1.24	3.11	836	1721	239	1460	3575	789	1144	3575	1571	1460	1337	905
	015	17.5	57.7	43.9	5.56	6.08	11.6	0.46	1.38	1.83	916	1194	172	421	1482	1705	518	1304	300	421	1304	300
ArmA	[aPD-1+PemCDDP]->[aPD-1+Pem]						Paclitaxel	Pac
ArmB	[aPD-1+PemCDDP]->[aPD-1+Pem+SKI-G-801]						Carboplatin	Carb
ArmC	[aPD-1+PemCDDP]->[SKI-G-801]						Pemetrexed	Pem
ArmD	[aPD-1+PemCDDP+SKI-G-801]->[aPD-1+Pem+SKI-G-801]						Cisplatin	CDDP
Treatment_Naïve
	C2D1	C3D1	mC2D1
