# Supplementary material for: Incorporation of SKI-G-801, a Novel AXL Inhibitor, With Anti-PD-1 Plus Chemotherapy Improves Anti-Tumor Activity and Survival by Enhancing T Cell Immunity
Source: Front Oncol. 2022 Mar 9;12:821391. doi: 10.3389/fonc.2022.821391 (PMC8959645; doi:10.3389/fonc.2022.821391)
Supplement: Supplementary file 1 [file DataSheet_1.zip › Raw data /Fig3A,Supple1A,1B_TC1_flowcytometry.XLSX]

## Sheet: Sheet1
	Sample:	Perc_CD45+	Perc_CD45+CD3+	Perc_CD45+CD3+CD4+	Perc_CD45+CD3+CD8+	Perc_CD4+Treg	Perc_CD4+Tnaive	Perc_CD4+Tcm	Perc_CD4+Tem	Perc_CD4+Teff	Perc_CD8+Tnaive	Perc_CD8+Tcm	Perc_CD8+Tem	Perc_CD8+Teff	Perc_CD3+Tnaïve	Perc_CD3+Tcm	Perc_CD3+Tem	Perc_CD3+Teff	MFI_CD4+IFN-g	MFI_CD4+Ki-67	MFI_CD4+PD-1	MFI_CD8+IFN-g	MFI_CD8+Ki-67	MFI_CD8+PD-1	MFI_Treg_Ki-67	MFI_Treg_PD-1
[aPD-1+PemCDDP]_C2D1	001	11.2	84.4	35.7	3.72	11.5	12.5	1.04	3.12	83.3	10	0	0	90	7.05	0.44	2.64	89.9	3108	24886	1187	6262	7517	2010	21897	1416
C2D1	002	16.3	87	32.3	4.12	11.3	10.6	1.42	1.42	86.5	11.1	0	0	88.9	6.32	0.53	1.58	91.6	3136	28025	995	5526	22921	1690	5200	1209
	003	19.7	42.2	21.2	0.65	56.9	59.2	0.77	1.54	38.5	25	0	0	75	42.2	0.39	0.78	56.6	2853	18804	1328	3811	6534	1920	7540	1265
	004	19.2	49.8	23.3	1.23	27.4	27.4	1.92	2.88	67.8	27.3	0	0	72.7	20.2	1.12	3.15	75.5	2802	26773	1035	5838	17909	1705	17746	1281
	005	15.7	63	40	0.99	14	15.6	0.41	5.35	78.6	16.7	0	0	83.3	14.6	0.26	4.18	80.9	2701	24213	1113	8834	9949	3489	11445	1496
[aPD-1+PemCDDP+SKI-G-801]_C2D1	006	18.8	59.5	34.8	2.62	18.5	15.3	3.62	5.79	75.3	13.5	0	1.92	84.6	13.5	2.2	4.83	79.5	3042	25268	1080	5264	15663	2413	6757	1332
C2D1	007	14.5	82.1	38.6	4.38	7.22	8.25	0	8.25	83.5	18.2	0	9.09	72.7	6.31	0	6.8	86.9	2549	24810	1080	5459	13328	3117	1277	1239
	008	11.1	74.5	37.8	2.5	12.8	12.3	1.32	3.52	82.8	0	0	20	80	11.4	0.67	3.13	84.8	2443	25038	974	4026	17109	2327	3079	1013
	009	12.8	67.5	21.5	2.53	9.8	11.8	1.96	1.96	84.3	33.3	0	0	66.7	10.6	0.62	0.62	88.1	2196	22437	1096	4589	4227	3415	1566	1162
	010	21.7	64.8	31.5	1.21	34.6	42.3	0	1.92	55.8	0	0	0	100	26.2	0	1.87	72	3343	31560	1162	7073	3051	3108	8186	1051
[aPD-1+PemCDDP]_C3D1	016	11.1	74.3	29.7	3.72	26.2	18.8	7.5	5	68.8	0	0	10	90	11.5	3	7.5	78	2511	21632	974	7563	22851	4922	15239	1378
C3D1	017	10.2	72.5	30.5	18.2	43.5	39.1	5.43	5.43	50	18.2	0	10.9	70.9	26	2.28	8.22	63.5	3575	30988	782	5697	17266	3405	14339	878
	018	26.2	28.7	18.8	2.22	35.4	9.78	29.3	49.7	11.2	12	9.4	17.1	61.5	8.72	20.5	45.6	25.1	2828	24584	782	4575	20046	1524	14918	1296
	019	17.4	59.7	33.8	7.14	73.1	75	3.85	13.5	7.69	18.2	0	0	81.8	51.1	2.17	9.78	37	2313	18576	927	7160	13824	3811	5946	1073
	020	12.6	65.4	37.5	2.53	41.5	31.2	11.9	2.25	54.7	23.8	0	0	76.2	25.1	7.2	3.14	64.6	2549	19683	977	5577	23415	1915	11692	1353
[aPD-1+PemCDDP+SKI-G-801]_C3D1	021	18.5	68.5	40.7	5.56	9.09	18.2	0	0	81.8	33.3	0	0	66.7	13.5	0	0	86.5	2802	29246	1141	4026	5946	4138	2406	844
C3D1	022	10.1	68.8	38.7	5.11	35.7	31.8	8.53	9.3	50.4	11.8	0	29.4	58.8	20.1	5.24	11.8	62.9	3765	26368	1070	9304	19863	4344	3553	1013
	023	13.6	77.5	44.2	4.26	62.4	46.7	17.8	3.13	32.3	20	0	5	75	30.7	10.3	3.03	56	2726	12810	1130	5680	6675	3811	1962	1296
	024	14.6	86	48.5	8.16	76.8	53.2	23.7	1.05	22.1	18.8	0	3.12	78.1	36.8	13.9	1.19	48.1	2693	2628	992	8648	5982	4331	2163	992
	025	13.9	91.6	29.3	6.28	17.1	17.1	2.86	7.14	72.9	6.67	0	13.3	80	7.76	1.37	9.13	81.7	3061	24510	1054	6300	18804	2987	4775	1190
[aPD-1+PemCDDP]->[aPD-1+Pem]	031	34.7	66.5	14	1.49	11.3	11.9	0.66	17.9	69.5	0	0	12.5	87.5	4.61	0.14	15.8	79.5	3953	33747	1080	6377	15147	1590	27350	523
mC2D1	032	14.4	58.1	32.7	1.44	18.7	20.3	0.52	6.23	73	0	0	5.88	94.1	14.9	0.44	4.97	79.7	3213	22851	1374	7225	30988	4266	4331	1403
	033	38.2	40.4	24.5	1.37	8.55	4.22	4.81	50.7	40.3	0	1.75	31.6	66.7	3.68	3.15	45.2	48	3343	11907	1137	6495	13287	3079	4465	1183
	034	43.1	58.8	21.5	1.38	5.06	4.83	1.15	36.6	57.5	3.57	3.57	39.3	53.6	2.85	0.59	42.8	53.7	3719	9135	1158	5168	16246	3194	5459	1180
	035	21.8	33.7	18.4	2.69	14.6	14.6	1.32	0.66	83.4	18.2	0	0	81.8	16.3	0.72	0.36	82.6	3811	35867	862	5377	6987	3542	1737	655
[aPD-1+PemCDDP]->[aPD-1+Pem+SKI-G-801]	036	27.3	38.5	23.5	1.01	13.3	5.41	7.93	37.5	49.2	0	4.17	29.2	66.7	3.74	4.95	33.8	57.5	2660	15055	1824	6757	12313	2348	7138	1566
mC2D1	037	42	62.4	27.4	4.04	15.2	16.9	0.43	7.36	75.3	11.8	2.94	14.7	70.6	11.2	0.38	10.9	77.5	2565	23273	1172	4760	18463	1552	18184	1292
	038	75.9	3.44	0.59	0.25	14.3	14.3	14.3	71.4	0	0	33.3	33.3	33.3	4.88	9.76	73.2	12.2	2644	11480	1669	3597	13126	1487	7773	1807
	039	35.6	18.3	5.22	0.19	32.1	42.9	0	0	57.1	0	0	0	100	24.5	0	3.06	72.4	2355	13287	1812	3283	15711	1542	9107	1127
	040	52.8	17.1	8.94	0.68	19.3	1.95	16.5	71.4	10.2	0	0	60	40	1.25	9.07	67.6	22.1	2421	23847	1285	5874	21566	2355	16495	900
[aPD-1+PemCDDP]->[SKI-G-801]	041	50.6	12.3	5.94	0.38	17.4	6.32	15.3	48.4	30	0	0	25	75	4.06	7.36	51	37.6	2503	11068	1664	2888	14036	2628	6798	1634
mC2D1	042	20.8	53.3	23.6	2.79	13.6	10.6	2.82	11.6	75	2.99	0	13.4	83.6	8.89	1.33	8.58	81.2	2960	19563	1425	4001	24510	1496	14648	1231
	043	62.8	4.32	1.53	0.2	13.3	3.33	13.3	76.7	6.67	0	0	25	75	1.18	9.41	80	9.41	587	2413	1812	392	2320	8754	2421	930
	044	80.2	8.24	3.32	0.55	34.4	3.89	29.4	58.9	7.78	0	10	56.7	33.3	1.79	13.2	61.1	23.9	2257	12201	977	5874	10194	1992	12201	900
	045	59	10.2	4.6	0	0	3.41	0	54.5	42	0	0	0	0	2.04	0.51	68.9	28.6	2496	12540	1654	3293	9621	1780	3858	1580
[aPD-1+PemCDDP+SKI-G-801]->[aPD-1+Pem+SKI-G-801]	046	33.5	58.7	17.5	1.59	2.59	2.16	0.43	10.3	87.1	0	0	52.4	47.6	0.77	0.13	22.7	76.4	2406	9080	1644	1447	5328	1051	9447	1451
mC2D1	047	47.6	6.14	0.81	0	0	0	0	87.5	12.5	0	0	0	0	0	3.28	85.2	11.5	2518	11445	1737	2785	21176	2223	6514	1664
	048	59.5	14.9	4.89	0.99	7.81	2.08	7.81	27.6	62.5	2.56	0	25.6	71.8	0.85	2.91	44.6	51.6	1456	44527	784	891	1464	875	862	749
	049	59.8	16.5	5.38	0.78	4.84	0	3.23	96.8	0	0	33.3	66.7	0	0.53	7.89	88.9	2.63	2573	7563	1737	1300	12967	2518	5028	1796
	050	30.2	9.73	4.11	0.44	0	4.62	0	64.6	30.8	0	14.3	14.3	71.4	3.25	1.3	64.9	30.5	1254	3136	1690	1605.75	10233.8	1666.75	5462.75	1415
Treatment_Naïve	011	29.5	61.3	31.9	3.39	25	26.2	0	0.62	73.1	23.5	0	0	76.5	20.2	0	0.98	78.8	2526	10736	1835	4674	9361	1926	3619	911
	012	29.4	92.6	46.2	3.53	5.73	8.28	0	0	91.7	33.3	0	8.33	58.3	7.62	0	0.63	91.7	275	3364	701	4377.75	8928.25	3318.75	18365	1129.67
	013	28.8	91.3	37.5	2.52	7.46	8.21	0.37	1.87	89.6	16.7	0	5.56	77.8	4.45	0.15	1.84	93.6	2557	2871	1974	4746	5459	2628	2091	1932
	014	39.8	67.5	33.5	2.48	3.7	4.63	0.46	3.7	91.2	12.5	0	6.25	81.2	3.68	0.23	5.29	90.8	2933	27940	1353	6300	16147	2066	49385	546
	015	27.7	79.2	33.8	1.83	24.5	21.6	2.49	3.32	72.6	0	0	7.69	92.3	10.5	1.06	2.84	85.6	1090	3243	1378	1791	4746	6655	18365	1129.67
ArmA	[aPD-1+PemCDDP]->[aPD-1+Pem]						Paclitaxel	Pac
ArmB	[aPD-1+PemCDDP]->[aPD-1+Pem+SKI-G-801]						Carboplatin	Carb
ArmC	[aPD-1+PemCDDP]->[SKI-G-801]						Pemetrexed	Pem
ArmD	[aPD-1+PemCDDP+SKI-G-801]->[aPD-1+Pem+SKI-G-801]						Cisplatin	CDDP
Treatment_Naïve
	C2D1	C3D1	mC2D1
