# Supplementary material for: Incorporation of SKI-G-801, a Novel AXL Inhibitor, With Anti-PD-1 Plus Chemotherapy Improves Anti-Tumor Activity and Survival by Enhancing T Cell Immunity
Source: Front Oncol. 2022 Mar 9;12:821391. doi: 10.3389/fonc.2022.821391 (PMC8959645; doi:10.3389/fonc.2022.821391)
Supplement: Supplementary file 1 [file DataSheet_1.zip › Raw data /Fig4B_C3PQ_flow cytometry.XLSX]

## Sheet: Sheet1
	Sample:	Perc_CD45+	Perc_CD45+F4/80+	Perc_CD45+F4/80-	Perc_CD45+M-MDSC	Perc_CD45+PMNMDSC	Perc_CD45+DC	Perc_F4/80+M2	Perc_F4/80+M1	Perc_F4/80+Macrophage	MFI_DC_CD80	MFI_DC_CD86	MFI_DC_MHC1	MFI_M1_CD80	MFI_M1_CD86	MFI_M1_MHC1	MFI_M2_CD80	MFI_M2_CD86	MFI_M2_MHC1	MFI_M_CD80	MFI_M_CD86	MFI_M_MHC1
[aPD-1+PacCarb]	1	32.2	65.3	33.9	0.966667	10.04	1.87	4.36	3.58	9.53	587	700	268	703	957	246.333	575	566.667	552	737	682.333	419.333
mC1D0	2	21.1	73.9	25.8	1.05	15.4	2.66	7.16	3.58	12.1	583.667	537	73	758	906	165	524	505	621	630	674	401
	3	11.2	75.1	24.7	0.95	8.65	2.27	3.9	2.82	8.28	544	525	135	734	900.333	321	555.667	618	503	647	711	374
	4	42.6	71.4333	28.1333	0.9	6.07	2.28	5.14	3.01	9.97	620	656	349	731.667	838	253	568	577	532	574	662	483
[aPD-1+PacCarb+SKI-G-801]	5	45.8	54.4	43.1	0.67	32.6	1.18	7.77	2.17	11.1	569	525	298	764	730.75	667.5	395	693	1096.5	516	799	789.5
mC1D0	6	52.8	41.9	54	0.665	41	2.41	9.04	2.775	8.1625	499	550	281	728	868	1374	611	704	1570	564.75	825	1330
	7	43.8	73.1	26.5	0.75	19.6	1.06	3.1	2.42	6.19	519.75	497	93.5	591	606	353	392	475	760	514	572	548
	8	45.375	58.075	40.025	0.39	29.925	2.63	3.05	4.03	7.82	552	539	134	621	691	169	718	678	1121	660	691	486
	9	39.1	62.9	36.5	0.85	26.5	1.32	4.21	2.48	7.54	459	527.75	123	654	758	774	470	530	935	569	615	794
[aPD-1+PacCarb]->[aPD-1]	21	18.3	52.775	45.95	0.58	28.575	4.2975	4.49	3.2	8.44	473	641.5	62.7	747	1025.5	131	434	683.75	940.75	607	565	223
mC2D1	22	19.7	51.7	47.2	0.71	28.9	5.06	2.97	4.55	8.41	587	752	89.5	797	1104	128	629	741	745	786	996	308
	23	19.2	44.6	53.8	1.01	34.4	5.76	7.15	5.06	13.1	471	646	161	707	922	244	479	600	1051	581	765	578
	24	14.4	51.7	46.7	1.88	28.9	3.13	7.72	3.08	11.6	581	543	182	830	1026	256	533	560	796	660	698	627
	25	19.9	63.1	36.1	1.83	22.1	3.24	5.5825	3.9725	10.3875	580	625	123.8	770.25	1050	189.75	687	834	1171	782	975	434
[aPD-1+PacCarb]->[aPD-1+SKI-G-801]	26	16.1	55.7	43.1	1.60333	22.4	6.88	16.7	5.1	24.4	653	787	226.667	725	873	243	830	903	1231	859	935	970
mC2D1	27	24.6	49.3	49.3	1.73	30.5	5.16	17.3	4.98	25.3	606	694	296	855	899	214	748	1029	1166	855	737	950
	28	21.7	54.7	44.3	1.14	28.6	5.70667	17.5	5.13333	25.7	616	720	188	777	884	263	779.667	1165	1151	867	1395	1010.33
	29	14.3	53.2333	45.5667	1.94	15.8	5.08	18.5	5.32	27.4	549	652	196	806	885.333	240	761	1019	1116	887	1321	1111
[aPD-1+PacCarb]->[SKI-G-801]	30	18.7	45.9	52.5	1.28	36.7	2.12	5.94	3.49	10.7	604	524	172	866	1037	577	698	784	1495	859	965	1015
mC2D1	31	13	36.4	61.9	1.41	36.6	6.4	17.8	5.62	26	786	713	357	881	1255	513	1181	1304	1845	1158	1374	1449
	32	25.1	61.5	37.9	1.24	22.9	4.2	15.6	3.43	21.4	603	620	368	718	747	422	570	615	1069	656	683	958
[aPD-1+PacCarb+SKI-G-801]->[aPD-1+SKI-G-801]	33	13.6	58.2	41	1.47	26.6	2.39	8.43	4.1	10.7175	548.5	642	173	769.25	843	698	595.75	829	896	769.667	924	769
mC2D1	34	26.2	39.2	58.4	0.78	41.7	2.35	4.53	3.48	9.17	568	613	125	761	905	174	491	550	861	688	768	461
	35	18.6	63.7	35.7	1.61	23.4	2.18	7.4	2.82	12.2	586	556	222	839	935	671	697	734	754.25	853	949	533.75
	36	28.1	66.8	33	0.72	20.4	2	6.38	2.3	9.7	508	483	236	709	885.5	318	528	485	692	769.667	845.25	565
	37	13.9	33	64.8	1.145	44.8	3.03	5.26	4.894	11.8	532	512	109	768	859	174	667	510	568	768	740	340
Treatment_Naïve	10	38.5	56.9	42.2	1.31	30.8	1.52	4.56	3.42	9.36	489	618	138	663	728	456	406	467	1074	581	680	716
	11	32.9	48	50.7	0.82	34.4	3.41	8.76	6.68	17	441	585	207	492	782	474	620	685	1430	611	781	922
	12	32.5	49.85	48.875	0.43	33.975	2.23	5.55	4.22	10.9	455	631	177	682	941	403	633	623.25	1161.25	685	759.25	872
	13	23.6	52.9	46.2	0.62	30.5	2.535	8.31	6.28	16	503	576.5	170.25	529	939	440.75	574	676	1095	584	807	962
	14	35	41.6	56.4	1.48	40.2	2.98	5.08	3.87	12	472	472	159	563	773	430	450	665	1046	611	769	677
ArmA	[aPD-1+PacCarb]->[aPD-1]					Paclitaxel	Pac
ArmB	[aPD-1+PacCarb]->[aPD-1+SKI-G-801]					Carboplatin	Carb
ArmC	[aPD-1+PacCarb]->[SKI-G-801]					Pemetrexed	Pem
ArmD	[aPD-1+PacCarb+SKI-G-801]->[aPD-1+SKI-G-801]					Cisplatin	CDDP
Treatment_Naïve
	mC1D0	mC2D1
