# Supplementary material for: Incorporation of SKI-G-801, a Novel AXL Inhibitor, With Anti-PD-1 Plus Chemotherapy Improves Anti-Tumor Activity and Survival by Enhancing T Cell Immunity
Source: Front Oncol. 2022 Mar 9;12:821391. doi: 10.3389/fonc.2022.821391 (PMC8959645; doi:10.3389/fonc.2022.821391)
Supplement: Supplementary file 1 [file DataSheet_1.zip › Raw data /Fig5J_Supple2B_C3PQ_IHC.XLSX]

## Sheet: Sheet1
		Foxp3+		CD8+		CD3+
Group	Mouse	Count	cell/mm2	Count	cell/mm2	Count	cell/mm2
[aPD-1+PacCarb]	A1-1	93	8.23655	979	75.8882	976	82.2546
	A1-2	59	5.12239	276	21.3944	1922	161.981
	A1-3	11	0.985275	478	37.0527	624	52.589
	A1-4	61	5.21463	770	59.6874	2149	181.112
[aPD-1+PacCarb]->[aPD-1]	A2-2	13	1.13883	1816	140.769	1811	152.627
	A2-3	14	1.21427	284	22.0146	882	74.3325
	A2-4	33	2.88203	3440	266.655	2420	203.951
	A2-5	8	0.683308	253	19.6116	560	47.1953
[aPD-1+PacCarb]->[aPD-1+SKI-G-801]	B2-1	20	1.72751	1749	135.576	2108	177.656
	B2-2	16	1.45898	1410	109.298	570	48.038
	B2-3	4	0.36581	999	77.4386	1138	95.9075
	B2-4	6	0.519125	1794	139.064	1950	164.341
[aPD-1+PacCarb]->[SKI-G-801]	C2-1	2	0.17374	806	62.478	1392	117.314
	C2-2	4	0.353147	4516	350.063	2253	189.877
	C2-3	3	0.263511	2856	221.386	3453	291.009
[aPD-1+PacCarb+SKI-G-801]	D1-1	45	3.81428	915	70.9272	1175	99.0258
	D1-2	34	2.98691	3210	248.827	3249	273.817
	D1-3	10	0.850195	54	4.18587	580	48.8808
	D1-5	55	4.66165	2008	155.652	1499	126.332
[aPD-1+PacCarb+SKI-G-801]->[aPD-1+SKI-G-801]	D2-1	24	2.1382	196	15.1932	3694	311.32
	D2-3	2	0.170555	1354	104.957	1115	93.9691
	D2-4	0	0	1276	98.9105	2179	183.64
	D2-5	0	0	2158	167.28	1643	138.468
Treatment_Naïve	V1-1	18	1.55058	467	36.2	961	80.9904
	V1-3	4	0.352604	4285	332.156	3309	278.873
	V1-4	11	0.953705	4172	323.397	3948	332.727
	V1-5	2	0.171705	1712	132.708	1986	167.375
Treatment_Naïve	V2-1	37	3.17622	7383	572.301
	V2-2	39	3.29238	1405	108.91	699	58.9098
	V2-3	44	3.7186	1502	116.429	3856	324.973
	V2-5	26	2.19429	2106	163.249	5016	422.735
	ArmA	[aPD-1+PacCarb]->[aPD-1]					Paclitaxel	Pac
	ArmB	[aPD-1+PacCarb]->[aPD-1+SKI-G-801]					Carboplatin	Carb
	ArmC	[aPD-1+PacCarb]->[SKI-G-801]					Pemetrexed	Pem
	ArmD	[aPD-1+PacCarb+SKI-G-801]->[aPD-1+SKI-G-801]					Cisplatin	CDDP
	Treatment_Naïve
		mC1D0	mC2D1
