# Supplementary material for: Incorporation of SKI-G-801, a Novel AXL Inhibitor, With Anti-PD-1 Plus Chemotherapy Improves Anti-Tumor Activity and Survival by Enhancing T Cell Immunity
Source: Front Oncol. 2022 Mar 9;12:821391. doi: 10.3389/fonc.2022.821391 (PMC8959645; doi:10.3389/fonc.2022.821391)
Supplement: Supplementary file 1 [file DataSheet_1.zip › Raw data /Fig1C_TC1_TGI.XLSX]

## Sheet: Sheet1
TC1 Model Endpoint Tumor Growth Inhibition
Group	TGI
D	-81.1269
D	-82.5426
D	-82.9018
D	-89.6572
D	-89.7393
D	-89.8435
D	-96.2757
D	-96.8824
D	-97.3218
D	-98.2671
D	-99.8146
D
C	-23.9659
C	-55.6089
C	-55.9942
C	-60.0585
C	-61.3108
C	-68.6292
C	-80.5103
C	-82.1838
C	-83.6757
C	-93.8595
C	-95.4032
B	-36.0657
B	-48.0243
B	-58.8909
B	-70.65
B	-82.0867
B	-83.1935
B	-85.9669
B	-86.6318
B	-88.6058
B	-90.4199
B	-92.6979
B	-97.998
A	-39.9256
A	-51.1038
A	-58.1375
A	-61.5703
A	-68.8002
A	-74.2003
A	-75.4217
A	-80.7955
A	-84.3998
A	-86.3109
A	-95.1971
ArmA	[aPD-1+PemCDDP]->[aPD-1+Pem]						Paclitaxel
ArmB	[aPD-1+PemCDDP]->[aPD-1+Pem+SKI-G-801]						Carboplatin
ArmC	[aPD-1+PemCDDP]->[SKI-G-801]						Pemetrexed
ArmD	[aPD-1+PemCDDP+SKI-G-801]->[aPD-1+Pem+SKI-G-801]						Cisplatin
Treatment_Naïve
	C2D1	C3D1	mC2D1
