# Supplementary material for: Incorporation of SKI-G-801, a Novel AXL Inhibitor, With Anti-PD-1 Plus Chemotherapy Improves Anti-Tumor Activity and Survival by Enhancing T Cell Immunity
Source: Front Oncol. 2022 Mar 9;12:821391. doi: 10.3389/fonc.2022.821391 (PMC8959645; doi:10.3389/fonc.2022.821391)
Supplement: Supplementary file 1 [file DataSheet_1.zip › Raw data /Fig2B_C3PQ_Tumor volume.XLSX]

## Sheet: Sheet1
C3PQ Model Tumor Volume		Days After Treatment
Arms	Mouse Number	0	1	2	3	4	5	8	9	11	15	17	19	22	25	29	33	37	44	47
[aPD-1+PacCarb]-> [aPD-1]	1	301.936	310.283	306.452	329.742	336.37	384.331	445.98	403.866	459.762	573.573	603.571	611.359	669.699	870.849	1166.57	1716.97	2269.82	2501.06	2732.3
	2	123.945	127.871	127.073	136.188	156.845	174.594	199.004	180.327	204.518	209.23	247.821	291.113	383.4	462.535	635.67	694.92	765.983	987.26	1210.61
	3	209.173	217.276	218.726	234.153	248.975	258.44	281.022	237.504	253.401	342.119	387.102	472.359	464.547	584.425	636.277	770.509	947.742	1154.62	1275.34
	4	167.756	170.887	160.008	182.82	190.399	203.713	236.449	218.196	240.007	285.298	338.84	392.344	462.644	541.435	637.303	810.96	1022.21	1358.78	1574.82
	5	130.27	132.927	113.864	129.482	133.13	163.204	217.988	200.606	197.393	221.57	262.75	330.525	433.985	477.673	624.988	657.887	732.619	1072.07	1178.57
	6	191.329	192.209	185.737	203.691	233.028	247.985	309.251	267.405	284.339	358.896	364.294	434.545	503.057	696.987	982.8	1116.05	1381.16	1654.59	1883.45
	7	158.643	163.284	187.716	174.17	176.677	198.976	266.415	258.767	276.898	343.462	366.647	362.577	445.059	600.725	721.476	831.548	1105.27	1456.22	1751.96
[aPD-1+PacCarb]-> [aPD-1+SKI-G-801]	1	203.09	208.036	206.685	208.257	246.784	256.555	288.009	276.931	302.058	403.145	407.999	385.79	519.706	562.683	678.584	758.761	870.849	1200.42	1317.08
	2	143.876	149.371	133.855	152.42	147.884	163.363	216.129	188.914	214.34	262.567	292.311	405.993	371.218	401.203	523.468	634.066	675.992	944.052	1100.81
	3	235.345	239.339	201.431	226.308	239.059	257.595	286.689	254.825	281.975	330.131	324.15	352.286	406.742	486.859	544.739	776.654	959.021	1306.27	1596.56
	4	158.364	164.448	166.429	173.887	202.67	205.289	242.452	241.124	270.931	356.55	409.475	452.182	584.336	639.377	657.07	851.67	1089.18	1106.38	1219.15
	5	202.177	209.833	194.226	213.98	232.981	201.304	240.855	221.187	237.418	296.045	321.691	328.416	448.242	459.458	547.58	622.789	765.92	1231.24	1418.69
	6	206.419	215.124	198.888	203.595	213.853	251.458	333.532	252.82	329.735	336.739	364.927	371.977	493.241	573.419	631.762	701.518	842.994	1320.58	1415.79
	7	319.382	334.969	381.18	330.784	306.609	271.518	294.166	297.05	335.899	427.734	466.3	485.103	574.11	693.166	854.667	942.855	1107.76	1538.12	1577.46
[aPD-1+PacCarb]-> [SKI-G-801]	1	210.358	228.315	203.173	205.686	214.533	233.196	302.711	279.916	290.859	387.987	421.204	551.873	628.641	697.669	769.062	853.173	994.059	1384.23	1520.25
	2	147.307	148.497	155.059	161.503	163.949	183.762	227.857	193.522	223.848	287.519	291.603	383.115	399.652	498.571	594.012	736.865	970.304	1205.99	1369.02
	3	181.474	188.828	140.534	158.798	170.945	163.727	178.272	176.105	200.894	238.908	242.847	300.575	331.011	382.266	432.911	629.195	685.304	1093.99	1190.3
	4	251.899	262.386	269.674	334.894	329.867	280.783	384.104	359.109	399.83	479.601	451.598	507.446	609.444	661.77	719.887	883.29	1067.64	1445.84	1522.48
	5	133.706	135.591	137.392	151.409	182.347	190.542	261.255	228.957	267.192	301.037	389.055	453.835	449.653	510.074	604.47	701.317	821.765	1007.72	1102.63
	6	189.978	196.271	187.138	189.088	207.849	214.332	247.672	207.181	241.416	320.631	364.707	355.436	449.675	486.793	583.348	685.332	854.838	1232.95	1459.07
	7	124.323	130.062	124.281	135.246	149.948	150.325	176.516	146.791	176.516	225.893	245.186	275.153	350.994	406.481	539.474	582.055	816.853	1223.34	1274.76
	8	139.807	144.072	139.487	157.94	154.213	175.66	255.935	238.912	231.449	284.383	305.646	328.053	392.542	429.179	481.441	463.416	581.377	792.519	804.507
	9	203.66	206.827	243.335	218.504	302.07	288.275	357.723	321.909	328.083	364.379	414.69	432.038	524.47	543.093	678.375	848.016	1049.71	1477.92	1709.77
[aPD-1+PacCarb+SKI-G-801]-> [aPD-1+SKI-G-801]	1	232.935	239.484	234.338	235.305	245.128	258.205	272.338	259.671	306.85	328.286	315.265	422.508	455.782	555.774	623.292	850.713	1011.28	1882.28	1938.31
	2	217.087	231.221	188.731	222.896	208.278	229.673	225.125	211.751	214.025	200.559	200.515	217.147	254.752	279.35	370.256	583.459	687.791	1009.39	1036.9
	3	187.276	192.925	164.538	194.527	211.953	219.021	243.429	242.254	236.54	316.152	313.99	357.029	438.88	517.533	550.328	696.821	783.821	978.298	1081.02
	4	234.83	240.673	243.056	254.712	255.092	284.334	315.713	291.527	289.93	351.335	376.313	407.046	429.253	481.724	509.843	710.308	798.279	1010.09	1244.26
	5	198.956	203.713	210.11	233.234	186.133	216.514	289.917	263.291	279.34	245.094	249.719	243.53	325.997	347.303	430.675	549.465	589.52	774.52	881.476
	6	180.759	196.779	170.211	194.708	199.051	219.464	230.836	230.836	242.688	292.922	292.639	360.982	411.147	470.743	561.335	654.779	743.144	1070.35	1381.75
	7	182.936	191.909	164.313	179.919	196.789	209.937	235.03	232.792	240.728	254.687	256.668	317.772	422.701	421.782	518.529	618.952	644.178	992.768	1156.49
	8	160.334	162.613	130.481	136	136.073	151.927	184.9	177.249	172.913	181.419	203.156	226.972	238.761	273.346	318.268	404.185	499.221	696.77	831.799
	9	179.014	177.957	152.505	164.65	178.593	188.816	225.039	192.115	217.251	244.248	289.931	308.596	338.137	379.347	440.043	568.673	723.289	911.31	1125.1
Treatment_Naïve	1	238.385	247.148	313.039	305.024	355.02	409.496	485.312	539.097	626.528	779.794	906.772	875.204	990.096	1243.41	1276.67	1554.11	1689.58	2442.99	2789.67
	2	158.044	169.959	166.245	172.756	191.662	211.278	281.529	326.349	349.952	379.119	393.437	472.898	594.421	660.064	872.491	1045.12	1049.01	1317.96	1555.21
	3	214.792	230.766	273.959	283.095	308.03	334.265	411.021	431.169	452.808	602.834	649.782	807.911	1073.65	1248.22	1672.35	1827.3	2564.39	3232.37	3816.26
	4	212.01	230.392	210.738	231.029	251.507	273.042	372.23	386.094	413.346	496.932	550.219	583.717	726.035	800.478	1017.38	1191.03	1298.17	1917.25	2054.33
	5	126.755	133.675	137.288	161.321	186.265	213.44	307.376	309.981	320.463	425.712	451.515	428.138	581.425	671.078	767.139	924.728	1012.8	1178.14	1388.58
	6	182.976	187.84	218.473	226.949	243.717	260.124	343.062	348.105	346.952	375.682	472.747	544.752	695.331	772.446	1054.05	1222.06	1223.68	1865.75	2099.11
	7	187.825	198.968	204.518	224.787	240.823	257.411	335.758	368.528	400.27	464.971	539.097	534.338	675.992	866.715	1009.36	1238.79	1409.71	1654.32	1752.25
	8	175.857	183.05	193.396	200.258	216.071	232.687	260.25	273.696	327.982	426.002	481.621	533.216	621.47	855.299	1113.12	1342.99	1609.12	2283.31	2726.25
	9	172.889	179.25	236.352	226.421	259.979	296.041	342.015	371.106	412.334	453.891	535.576	520.631	633.373	770.956	982.067	1095.03	1121.32	1642.03	1794.76
	10	237.701	253.043	262.003	281.487	286.609	291.736	410.449	402.526	435.213	527.048	603.856	654.758	964.099	911.258	1195.14	1520.25	1701.75	2102.25	2427.82
	11	197.151	216.468	231.567	239.619	253.019	266.25	328.435	354.673	371.101	513.79	556.376	709.811	820.077	960.267	1062.49	1158.87	1286.48	1884.96	2407.63
	12	181.756	186.492	218.824	237.724	246.952	256.33	297.54	341.13	377.674	457.73	494.434	482.046	590.029	731.719	882.285	999.475	1071.59	1399.75	1780
